# Supplementary material for: Pathological pallidal beta activity in Parkinson’s disease is sustained during sleep and associated with sleep disturbance
Source: Nat Commun. 2023 Sep 5;14:5434. doi: 10.1038/s41467-023-41128-6 (PMC10480217; doi:10.1038/s41467-023-41128-6)
Supplement: Supplementary file 4 — Source Data [file 41467_2023_41128_MOESM4_ESM.xlsx]

## Sheet: figure2b
figure2b
	PD		theta power	sex
			0.43148	female
			0.473079	male
			0.448995	male
			0.529284	female
			0.773581	male
			0.730627	male
			0.338492	female
			0.233941	female
			0.537166	male
			0.318115	female
			0.3596	female
			0.343317	male
	DYS		theta power	sex
			0.828174	female
			0.627184	male
			0.931785	male
			0.929795	male
			0.65599	female
			0.698511	female
			0.787878	male
			0.500007	female
			0.731964	female
			0.503291	male
			0.71182	male
			0.488717	female
			0.604502	female
			0.923928	female
			0.451647	male
			0.784111	male
			0.773992	female
			0.670757	female
			0.695217	male
			0.641373	male

## Sheet: figure2c
figure2c
	PD		beta power	sex
			0.460615	female
			0.404917	male
			0.444351	male
			0.279851	female
			0.13252	male
			0.163522	male
			0.549971	female
			0.666785	female
			0.302519	male
			0.520828	female
			0.491404	female
			0.480769	male
	DYS		beta power	sex
			0.0945496	female
			0.228333	male
			0.0466735	male
			0.0441978	male
			0.219002	female
			0.17294	female
			0.125798	male
			0.277833	female
			0.171808	female
			0.341643	male
			0.16843	male
			0.342674	female
			0.255528	female
			0.0538392	female
			0.443319	male
			0.139869	male
			0.164426	female
			0.167299	female
			0.144164	male
			0.203269	male

## Sheet: figure2e
figure2e
	PD		theta power	sex
			0.756579	female
			0.676677	male
			0.789917	male
			0.689611	female
			0.786199	male
			0.802775	male
			0.805587	female
			0.79363	female
			0.783687	male
			0.78048	female
			0.770572	female
			0.521364	male
	DYS		theta power	sex
			0.870873	female
			0.79376	male
			0.955882	male
			0.887244	male
			0.784853	female
			0.802936	female
			0.798031	male
			0.551464	female
			0.885005	female
			0.817729	male
			0.793412	male
			0.694119	female
			0.806954	female
			0.864175	female
			0.713141	male
			0.781011	male
			0.835066	female
			0.750117	female
			0.747865	male
			0.723775	male

## Sheet: figure2f
figure2f
	PD		beta power	sex
			0.192033	female
			0.210357	male
			0.153659	male
			0.190639	female
			0.116413	male
			0.108138	male
			0.151172	female
			0.139668	female
			0.124438	male
			0.137057	female
			0.138005	female
			0.284754	male
	DYS		beta power	sex
			0.0768774	female
			0.122688	male
			0.0294805	male
			0.0715981	male
			0.13583	female
			0.11641	female
			0.120715	male
			0.207604	female
			0.0717159	female
			0.12482	male
			0.123879	male
			0.160212	female
			0.12063	female
			0.0929991	female
			0.21124	male
			0.128953	male
			0.100834	female
			0.138297	female
			0.102079	male
			0.172189	male

## Sheet: figure2h
figure2h
	PD		theta power	sex
			0.50116	female
			0.542648	male
			0.666439	female
			0.756654	male
			0.679152	male
			0.468381	female
			0.542649	female
			0.652689	male
			0.527794	female
			0.425564	male
	DYS		theta power	sex
			0.820798	female
			0.690125	male
			0.953339	male
			0.846245	male
			0.676089	female
			0.844827	female
			0.736904	male
			0.515897	female
			0.69935	female
			0.781625	male
			0.853621	female
			0.591609	male
			0.772082	male
			0.85148	female
			0.668269	female
			0.669835	male
			0.526004	male

## Sheet: figure2i
figure2f
	PD		beta power	sex
			0.398417	female
			0.317824	male
			0.199198	female
			0.138748	male
			0.191713	male
			0.395547	female
			0.344397	female
			0.209066	male
			0.370298	female
			0.377378	male
	DYS		beta power	sex
			0.10403	female
			0.170569	male
			0.0304346	male
			0.0983672	male
			0.196397	female
			0.0884403	female
			0.138127	male
			0.220052	female
			0.168628	female
			0.128801	male
			0.0961703	female
			0.271266	male
			0.142088	male
			0.0889036	female
			0.174945	female
			0.157211	male
			0.268482	male

## Sheet: figure3a
figure3a
	PD		PSQI	nrem_beta	sex
			16	0.192033	female
			15	0.210357	male
			9	0.153659	male
			13	0.190639	female
			6	0.116413	male
			9	0.108138	male
			13	0.151172	female
			6	0.139668	female
			15	0.124438	male
			12	0.137057	female
			5	0.138005	female
			17	0.284754	male
	DYS		PSQI	nrem_beta	sex
			5	0.0768774	female
			10	0.122688	male
			9	0.0294805	male
			9	0.0715981	male
			6	0.13583	female
			1	0.11641	female
			19	0.120715	male
			14	0.207604	female
			5	0.0717159	female
			3	0.12482	male
			11	0.123879	male
			1	0.160212	female
			5	0.12063	female
			3	0.0929991	female
			11	0.21124	male
			7	0.128953	male
			6	0.100834	female
			6	0.138297	female
			10	0.102079	male
			6	0.172189	male

## Sheet: figure4f
figure4f
	PD		nrem	nrem_order	sex	rem	rem_order	sex
			0.18868	fir	female	0.385358	fir	female
			0.1811	fir	male	0.328532	fir	male
			0.135626	fir	male	0.143281	fir	female
			0.118546	fir	female	0.141548	fir	male
			0.0991917	fir	male	0.199271	fir	male
			0.0982044	fir	male	0.346334	fir	female
			0.116764	fir	female	0.302679	fir	female
			0.116295	fir	female	0.242784	fir	male
			0.122533	fir	male	0.431104	fir	female
			0.153745	fir	female	0.381341	fir	male
			0.112735	fir	female	0.380874	sec	female
			0.313107	fir	male	0.301375	sec	male
			0.179777	sec	female	0.166228	sec	female
			0.198612	sec	male	0.136274	sec	male
			0.163812	sec	male	0.193371	sec	male
			0.107947	sec	female	0.398259	sec	female
			0.115296	sec	male	0.385506	sec	female
			0.123829	sec	male	0.269276	sec	male
			0.137634	sec	female	0.401761	sec	female
			0.142081	sec	female	0.364176	sec	male
			0.117166	sec	male	0.39813	thi	female
			0.103151	sec	female	0.311981	thi	male
			0.14739	sec	female	0.157772	thi	female
			0.290766	sec	male	0.14662	thi	male
			0.166396	thi	female	0.199104	thi	male
			0.225531	thi	male	0.445824	thi	female
			0.176046	thi	male	0.357453	thi	female
			0.29251	thi	female	0.210684	thi	male
			0.128152	thi	male	0.284681	thi	female
			0.103816	thi	male	0.401981	thi	male
			0.16334	thi	female	0.429306	fot	female
			0.138732	thi	female	0.329896	fot	male
			0.130558	thi	male	0.329512	fot	female
			0.159587	thi	female	0.131225	fot	male
			0.159481	thi	female	0.17405	fot	male
			0.254776	thi	male	0.38991	fot	female
			0.233015	fot	female	0.331266	fot	female
			0.236122	fot	male	0.144435	fot	male
			0.139429	fot	male	0.368157	fot	female
			0.245633	fot	female	0.362015	fot	male
			0.123123	fot	male
			0.106741	fot	male
			0.106948	fot	female
			0.161565	fot	female
			0.127349	fot	male
			0.131747	fot	female
			0.131967	fot	female
			0.280815	fot	male

## Sheet: figure4g
figure4g
	PD		nrem	rem	order	sex
			0.925926	14.5833	fir	female
			0	22.2222	fir	male
			0	0	fir	male
			0	0	fir	female
			15.4206	88.0952	fir	male
			6.45646	96.9136	fir	male
			0.549451	0	fir	female
			0	0	fir	female
			2.08333	70.8333	fir	male
			1.57233	4.16667	fir	female
			0		fir	female
			11.194		fir	male
			1.28205	18.75	sec	female
			0.30303	22.2222	sec	male
			0.997151	0	sec	male
			0	0	sec	female
			24.7664	78.5714	sec	male
			7.50751	92.5926	sec	male
			0.3663	0.877193	sec	female
			0	0	sec	female
			0	56.4103	sec	male
			0	16.6667	sec	female
			0.347222		sec	female
			8.70647		sec	male
			1.28205	37.5	thi	female
			2.12121	24.359	thi	male
			1.28205	0	thi	male
			20.1389	0	thi	female
			37.1069	87.5	thi	male
			5.80357	97.0238	thi	male
			2.1978	1.66667	thi	female
			0	0	thi	female
			0	24.359	thi	male
			0.314465	8.33333	thi	female
			7.14286		thi	female
			3.92157		thi	male
			6.25	29.1667	fot	female
			4.62963	34.7222	fot	male
			1.12994	9.87654	fot	male
			19.0476	0	fot	female
			30.8411	90.4762	fot	male
			3.6036	99.3827	fot	male
			0.824176	0.877193	fot	female
			0	0	fot	female
			0	59.7222	fot	male
			0.314465	12.5	fot	female
			0.347222		fot	female
			8.45771		fot	male

## Sheet: table2
table2
	PD		TTB	TST	Sl	RSL	WASO	N1pct	N2pct	N3pct	Rpct	SE	Nseg	RSWA	sex
			554.5	426.5	0	369.5	143	2.58	73.27	16.88	7.27	76.9161	13	0.19375	female
			494.5	233	197.5		276.5	16.95	69.31	13.73		47.1183	16		male
			484.5	387.5	28.5	93.5	112	10.84	54.58	18.71	15.87	79.9794	15	0.128571	male
			534.5	294.5	99.5	100	255	7.3	60.27	2.04	30.39	55.0982	19	0.763889	female
			411	312	90.5	345	114	4.97	70.35	16.03	8.65	75.9124	4	0.136667	male
			463.5	399.5	22	88.5	79	9.76	60.95	16.15	13.14	86.192	12	0.327586	male
			445.5	298.5	46.5	207	162	4.31	58.09	24.795	12.81	65.5491	10.5	0.352294	female
			505.25	298.25	7.5	205.75	222	5.38	42.86	38.355	13.4	58.9282	10.5	0.166234	female
			493.5	73	53.75	282.25	435.5	29.84	62.095	0	8.07	16.2092	39.5	0.416667	male
			573	157	58		431	3.69	83.55	12.75		27.3997	16		female
			529	322	9.5	166.5	222	28.11	53.26	4.19	14.44	60.8696	26	0.016	female
			492.5	221.75	69.25	303.1	285.75	43.59	46.27	7.075	3.065	45.078	24.5	0.40625	male
	DYS		TTB	TST	Sl	RSL	WASO	N1pct	N2pct	N3pct	Rpct	SE	Nseg	RSWA	sex
			473.25	347.5	10.75	89.75	140.75	6.21	63.095	19.51	11.185	73.0771	8	0.746875	female
			436.25	329.75	29.5	82	121.5	14.345	66.16	0.225	19.27	75.6779	11	0.283436	male
			555	403	72	145	167	12.03	54.34	17.49	16.13	72.6126	12	0.00947368	male
			488.5	306	46.25	113.5	197.5	18.44	65.37	2.125	14.06	62.5093	15	0.489552	male
			517	420	4.5	94	112	20.95	57.02	7.74	14.29	81.2379	18	0.0472727	female
			511.5	440	14	90.5	86.5	14.66	46.25	10.45	28.64	86.0215	9	0.0857143	female
			553.5	246.5	11.5	366.5	322	9.13	61.46	14	15.42	44.5348	21	0.0444444	male
			506.5	385.5	1	108.5	136	4.02	72.37	12.71	10.89	76.1106	3	0.178788	female
			515	353.5	7	17	176.5	5.37	48.94	27.02	18.67	68.6408	11	0.0451327	female
			483.5	324.5	40.5		174	14.44	79.06	6.49		67.5483	13		male
			572	334.5	17	214.5	252.5	10.16	86.25	0.75	2.84	58.479	16	0.221429	male
			495	388.5	10		121.5	4.54	92.76	2.69		78.4848	13		female
			476.5	461	7.5		30.5	7.85	90.13	2		96.7471	3		female
			488.5	333	21.5	83	170.5	3.75	80.63	1.05	14.56	68.1679	9	0.206944	female
			541.5	246	26.5	257.5	310.5	2.44	67.07	6.3	24.19	45.4294	7	0.0701923	male
			540.5	383	36	111.5	172.5	5.74	66.71	0.26	27.28	70.8603	10	0.0594595	male
			559.5	454.5	0	47.5	120	5.83	62.16	10.34	21.67	81.2332	7	0.187121	female
			466	352	14.5	77.5	129	6.39	54.83	8.38	30.4	75.5365	9	0.0784091	female
			538.5	435	74.5	197	118.5	12.64	50.8	12.64	23.91	80.7799	7	0.0741935	male
			435	386	3.5	160	64	5.83	69.04	11.66	13.47	88.7356	8	0.068	male

[truncated: 16 more sheets: supplementaryfigure1a, supplementaryfigure1b, supplementaryfigure1c, supplementaryfigure2b, supplementaryfigure2c, supplementaryfigure3a, supplementaryfigure3b, supplementaryfigure3c, supplementaryfigure3d, supplementaryfigure3e, supplementaryfigure3f, supplementaryfigure3g, supplementaryfigure3h, supplementaryfigure4b, supplementaryfigure4d, supplementaryfigure5]
